# Supplementary material for: Bacterial colonization of the upper airways of children positive and negative for SARS-CoV-2 during the COVID-19 pandemic
Source: BMC Infect Dis. 2022 Nov 17;22:860. doi: 10.1186/s12879-022-07851-z (PMC9670079; doi:10.1186/s12879-022-07851-z)
Supplement: Supplementary file 1 — Additional file 1. PCR Results. [file 12879_2022_7851_MOESM1_ESM.xlsx]

## Sheet: MiCol
ID	Age	Sex	PCR_SARSCoV2	Cq_S.aureus	Cq_S.pneumoniae	Cq_K.pneumoniae	Cq_H.influenzae
1	17	F	neg	50	50	50	30.9
2	15	F	pos	35.98	50	50	50
3	17	M	neg	50	50	40.33	50
4	13	F	pos	36.01	50	33.67	35.78
5	17	F	pos	50	50	50	50
6	2	F	neg	50	50	50	50
7	12	F	neg	50	50	50	50
8	10	F	pos	39.33	50	50	35.03
9	6	M	neg	50	50	50	50
10	1	F	neg	34.09	50	42.85	39.27
11	0	M	neg	50	28.57	41.4	50
12	7	M	pos	50	50	50	36.67
13	0	M	neg	50	50	50	50
14	6	M	neg	37.98	35.27	50	36.58
15	11	M	neg	44.47	50	50	35.05
16	9	F	pos	37.28	50	50	35.23
17	10	M	pos	34.97	50	50	50
18	13	M	pos	40	50	50	50
19	10	M	pos	50	36.09	50	33.49
20	12	M	pos	50	36.55	50	36.87
21	9	M	neg	50	35.31	50	38.39
22	9	M	neg	50	50	50	35.97
23	8	M	pos	37.08	50	50	35.26
24	14	F	pos	50	50	50	34.96
25	0	F	neg	50	50	50	50
26	4	F	neg	50	42.9	50	40.09
27	5	M	pos	50	46.15	50	32.62
28	3	F	neg	50	50	50	36.96
29	16	M	pos	38.24	50	50	41.15
30	15	F	pos	50	28.23	50	34
31	13	M	pos	45.72	42.51	50	32.68
32	3	M	pos	50	50	41.24	38
33	13	M	pos	50	50	50	27.05
34	16	M	neg	50	50	50	34.07
35	17	M	neg	50	50	42.64	50
36	13	M	neg	50	50	50	41.7
37	11	M	neg	50	50	50	50
38	11	M	neg	50	50	50	48.59
39	17	F	neg	50	50	50	37.6
40	17	F	neg	50	50	38.27	41.85
41	4	F	neg	50	50	50	37.6
42	12	F	pos	33.07	50	50	36.6
43	15	F	pos	50	50	50	37
44	4	M	pos	50	50	50	37
45	9	M	pos	50	39.49	50	39.65
46	5	F	pos	50	41.65	38.1	34.15
47	17	F	pos	50	50	50	50
48	4	M	pos	50	50	50	38.65
49	8	F	neg	50	29.28	50	36.97
50	12	F	neg	50	50	50	37.54
51	11	M	neg	50	33.82	50	34.92
52	15	F	neg	50	50	50	35.36
53	14	M	neg	50	31.16	48.62	26.26
54	13	M	neg	50	24.55	50	30.87
55	3	F	neg	50	35.58	50	35.07
56	16	F	neg	50	50	50	36.48
57	3	F	neg	50	50	50	32.37
58	10	F	neg	37.51	50	49	36.69
59	5	F	pos	40.09	50	50	38.21
60	4	F	pos	50	50	50	31.05
61	11	M	pos	42.41	50	50	36.59
62	6	M	pos	50	50	50	40.18
63	13	M	pos	50	50	50	50
64	15	M	pos	50	50	50	50
65	16	F	pos	50	50	50	50
66	8	M	pos	37.54	29.29	50	50
67	7	M	pos	50	50	50	45.54
68	16	F	pos	50	50	50	50
69	9	F	neg	50	50	50	39.14
70	5	F	neg	50	50	50	31.81
71	7	M	pos	50	50	50	35.28
72	1	F	pos	50	50	50	32.58
73	12	F	neg	34.6	50	50	41.12
74	10	M	neg	37.12	50	50	35.56
75	13	M	pos	50	50	50	50
76	17	F	pos	50	50	50	34.69
77	11	M	neg	50	37.2	50	36.06
78	7	M	neg	50	35.95	50	34.57
79	9	F	neg	39.55	50	50	39.09
80	9	M	pos	50	50	50	41.08
81	14	F	pos	50	50	50	37.5
82	13	F	pos	50	50	50	36.33
83	0	M	neg	50	40.18	50	50
84	12	F	neg	50	50	50	43.3
85	7	F	neg	50	50	39.96	38.05
86	11	F	neg	50	50	37.97	36.34
87	13	M	neg	50	50	50	35.81
88	11	M	neg	42.61	37.45	50	36.18
89	1	F	neg	50	50	50	50
90	5	M	neg	32.65	38.88	50	36.21
91	4	M	neg	50	31.34	42.44	30.65
92	8	M	pos	50	27.67	50	34.21
93	17	M	pos	50	50	50	37.77
94	17	M	pos	50	38.19	50	36.23
95	13	M	pos	50	31.07	50	29.09
96	12	F	pos	50	50	42.9	37.52
97	9	M	pos	38.8	50	40.97	37.63
98	9	F	pos	50	28.62	50	33.24
99	3	M	pos	50	50	50	36.55
100	15	F	pos	36.63	50	50	38.25
101	12	F	neg	37.35	50	50	39.75
102	6	F	neg	50	50	40.87	34.08
103	11	F	neg	39.47	50	50	37.06
104	12	M	neg	44.92	50	50	33.38
105	13	M	neg	50	50	50	36.62
106	12	F	neg	50	50	50	37.61
107	9	M	neg	50	50	40.56	50
108	13	M	neg	50	50	50	37.13
109	13	F	neg	50	50	50	36.24
110	4	M	neg	50	42.69	50	38.41
111	16	F	pos	50	50	50	46.59
112	10	M	pos	50	50	50	36.07
113	11	F	pos	40.71	50	50	38.83
114	1	F	pos	50	50	50	30.11
115	13	M	pos	50	50	42.66	50
116	13	M	pos	37.99	50	50	38.13
117	12	F	pos	50	40.01	50	50
118	13	F	pos	50	43.34	50	36.45
119	12	M	pos	50	50	50	31.64
120	14	M	pos	50	50	33.43	35.19
121	15	F	neg	50	50	45.86	37.03
122	8	F	pos	50	50	50	50
123	17	F	neg	50	50	43.51	36.61
124	14	F	neg	48.03	31.25	50	34.23
125	17	F	neg	50	50	45.31	41.43
126	10	M	neg	50	50	50	50
127	11	M	pos	42.2	50	50	50
128	11	F	pos	50	50	50	34.41
129	1	F	pos	50	50	50	50
130	17	F	pos	50	50	42.06	50
131	8	M	neg	50	50	40.08	50
132	4	F	pos	50	50	50	38.11
133	0	M	neg	40.32	50	50	37.34
134	10	F	neg	50	50	50	50
135	10	F	pos	50	44.74	50	21.55
136	3	F	pos	50	50	50	34.81
137	16	F	pos	36.62	42.4	50	40.01
138	6	F	neg	50	50	50	38.12
139	17	F	neg	50	29.72	50	38.09
140	2	F	neg	50	50	42.84	42.88
141	8	M	neg	50	35.45	50	31.72
142	13	M	neg	50	50	50	29.63
143	3	M	neg	50	50	37.53	36.69
144	10	F	neg	50	50	50	36.44
145	16	M	neg	50	50	50	29.84
146	0	F	neg	50	25.3	50	50
147	4	F	pos	50	50	50	32.51
148	2	M	pos	50	50	50	50
149	2	M	pos	50	50	50	50
150	12	F	pos	50	43.53	50	39.61
151	5	F	pos	40.49	50	50	35.64
152	11	F	pos	37.69	50	41.69	30.6
153	6	F	pos	31.11	50	50	50
154	16	F	pos	39.36	50	50	50
155	15	M	pos	50	50	50	50
156	16	F	pos	50	50	50	50
157	15	F	pos	32.29	50	50	34.82
158	17	F	pos	50	50	50	50
159	16	F	neg	50	50	50	39.09
160	2	F	neg	50	29.08	50	33.39
161	6	F	neg	50	37.7	50	37.41
162	12	M	pos	50	50	50	39.63
163	4	F	pos	50	50	50	50
164	10	F	pos	50	50	50	38.75
165	0	F	neg	50	50	50	50
166	5	F	neg	31.63	50	50	36.66
167	0	F	neg	50	50	50	50
168	15	F	neg	50	42.25	50	50
169	12	M	neg	50	31.97	43.4	29.25
170	10	M	neg	50	50	50	50
171	17	M	neg	50	50	50	31.9
172	16	M	neg	50	39.63	50	49.2
173	16	F	neg	50	50	50	50
174	10	M	neg	50	29.85	50	38.94
175	12	F	neg	50	50	50	50
176	9	F	neg	50	25.09	50	26.55
177	15	F	neg	50	50	41.9	36.2
178	13	M	neg	41.43	50	50	36.49
179	16	F	pos	50	50	50	37.21
180	16	M	pos	50	50	50	29.88
181	16	M	pos	50	50	50	37.29
182	17	F	pos	50	50	48.64	32
183	16	M	pos	50	50	50	35.19
184	16	M	pos	50	38.79	50	33.93
185	16	M	pos	50	37.53	50	30.92
186	15	M	pos	30.26	50	50	38.41
187	14	M	pos	50	38.36	50	41.55
188	17	F	pos	50	50	50	37.37
189	16	F	pos	50	50	50	50
190	13	F	pos	50	50	50	37.77
191	6	F	pos	50	50	50	50
192	11	F	pos	33.43	50	50	50
193	14	M	neg	50	50	50	37.22
194	14	F	pos	50	44.03	50	36.47
195	15	M	neg	50	50	50	50
196	14	F	neg	50	50	50	50
197	0	M	neg	50	50	50	38.85
198	16	M	neg	50	50	38.54	41.45
199	11	M	pos	50	50	50	39.22
200	17	M	pos	50	45.3	50	38.21
201	11	F	pos	50	50	41.31	32.25
202	15	M	pos	50	50	50	35.62
203	14	F	neg	50	50	50	34.38
204	7	F	neg	50	50	50	32.04
205	4	M	neg	50	50	50	34.36
206	15	F	neg	50	50	50	45.18
207	7	F	neg	50	50	50	50
208	1	F	neg	50	50	50	50
209	3	M	neg	50	50	50	37.51
210	15	F	pos	50	50	50	37.06
211	17	F	pos	50	50	50	36.63
212	16	F	pos	37.21	50	50	36.15
213	10	M	pos	41.55	50	50	35.39
214	11	F	pos	50	50	42.05	36.79
215	12	M	pos	38.92	50	50	39.25
216	7	M	pos	40.16	50	50	34.63
217	7	M	neg	50	50	50	50
218	3	M	neg	50	50	50	40.41
219	11	F	neg	50	50	50	34.96
220	12	M	neg	48.08	50	50	35.15
221	2	M	neg	50	50	50	39.42
222	4	F	neg	50	50	50	36.09
223	16	F	neg	41.37	50	50	50
224	2	M	neg	50	50	50	35.33
225	16	M	pos	50	50	50	37.41
226	13	F	pos	50	50	50	33.98
227	13	F	pos	50	50	50	38.23
228	15	F	pos	50	35.98	50	39.55
229	1	M	pos	50	50	50	50
230	7	F	pos	42.92	50	50	42.19
231	13	F	pos	50	50	50	39.14
232	16	M	neg	50	50	49.98	40.08
233	9	F	neg	50	50	50	41.14
234	17	M	neg	50	50	50	38.01
235	0	F	neg	50	50	50	38.85
236	13	M	neg	38.74	50	50	34.13
237	4	F	neg	50	50	50	50
238	5	F	neg	50	31.23	50	39.09
239	7	F	neg	50	35.17	50	32.84
240	11	F	neg	50	50	50	50
241	8	M	neg	40.28	50	50	29.66
242	4	F	neg	50	50	50	50
243	5	F	pos	41.74	50	50	30.27
244	1	M	pos	39.45	34.38	50	31.15
245	14	M	pos	50	47.01	50	40.8
246	9	F	pos	33.22	50	50	31.08
247	10	M	pos	50	33.41	50	50
248	10	M	pos	38.79	31.57	50	50
249	11	F	pos	50	50	50	50
250	15	F	pos	50	50	50	50
251	6	M	pos	50	38.52	50	50
252	4	F	pos	50	50	50	50
253	12	M	pos	50	50	50	50
254	10	F	neg	50	31.21	45.2	29.64
255	8	M	neg	42.81	50	50	50
256	16	F	neg	50	50	50	37.04
257	13	M	neg	50	38.06	50	31.66
258	9	M	neg	48.42	30.19	50	29.72
259	8	M	neg	50	30.03	47.38	34.87
260	14	M	neg	42	50	50	33.32
261	16	F	neg	50	50	50	50
262	13	M	neg	50	50	50	50
263	9	M	neg	50	38.02	50	35.14
264	10	F	neg	50	35.42	50	38.49
265	10	M	neg	50	50	50	42.48
266	11	M	neg	43.23	50	50	50
267	16	F	neg	50	50	50	50
268	17	F	neg	50	50	50	33.28
269	7	M	pos	39.67	50	50	32.86
270	16	F	pos	50	50	50	36.01
271	11	M	pos	50	27.08	50	26.01
272	16	M	pos	50	50	50	36.29
273	6	F	pos	50	50	50	50
274	14	M	pos	50	50	50	41.56
275	16	F	pos	50	50	50	39.03
276	14	M	pos	50	50	50	40.1
277	13	M	pos	50	50	50	41.22
278	13	M	pos	50	50	50	50
279	14	M	pos	50	35.89	50	32.57
280	14	M	pos	50	41.56	50	38.29
281	14	M	pos	50	50	50	39.46
282	0	M	pos	50	31.15	50	31.51
283	13	M	pos	50	50	50	42.24
284	11	M	pos	50	33.13	50	37.42
285	14	M	pos	50	50	50	40.21
286	17	F	pos	50	32.29	50	35.14
287	14	M	pos	50	50	50	50
288	17	F	neg	50	40.12	50	40.06
289	7	M	neg	50	50	50	39.28
290	5	M	neg	50	50	50	38.93
291	13	M	neg	50	50	50	33.04
292	14	F	neg	50	50	50	50
293	14	M	neg	50	50	50	50
294	11	F	neg	50	32.53	50	30.87
295	5	F	neg	50	30.58	50	32.84
296	6	M	neg	50	25.42	50	25.34
297	17	M	neg	50	50	50	41.68
298	16	F	neg	46.76	50	50	31.56
299	1	M	pos	50	50	50	37.1
300	15	F	pos	50	50	50	37.28
301	3	M	pos	50	50	50	46.2
302	2	F	pos	50	50	50	35.16
303	13	M	pos	50	33.31	50	33.36
304	13	F	pos	50	50	50	49.68
305	14	M	pos	50	50	50	41.34
306	15	M	pos	50	50	50	33.28
307	13	M	pos	50	32.88	50	33.14
308	13	M	pos	50	50	50	40.48
309	15	M	pos	50	50	50	37.11
310	9	F	neg	50	50	50	42.95
311	3	M	neg	50	50	50	40.77
312	14	F	neg	50	50	50	31.78
313	0	M	neg	50	50	50	37.08
314	4	M	neg	50	50	50	40.48
315	14	F	neg	50	36.91	48.41	37.94
316	3	M	neg	50	28.2	50	37.47
317	9	M	neg	50	34.92	50	41.02
318	11	F	neg	50	50	50	42.64
319	2	M	pos	41.18	50	50	35.97
320	17	F	pos	50	50	50	38.64
321	1	F	pos	50	50	50	50
322	9	F	pos	34.59	50	50	42.94
323	0	M	pos	50	50	50	38.72
324	12	F	pos	37.34	50	50	32.72
325	17	F	pos	50	50	50	38.68
326	5	M	neg	50	50	50	50
327	2	M	neg	50	50	50	37.04
328	14	M	neg	50	50	50	35.24
329	11	F	neg	33.24	50	50	34.7
330	5	M	neg	35.83	50	50	50
331	13	M	neg	40.44	50	50	50
332	16	F	neg	50	50	50	50
333	16	F	neg	50	50	50	50
334	11	F	neg	50	50	50	36.35
335	3	F	neg	50	50	50	50
336	13	F	neg	50	50	50	37.1
337	16	M	neg	40.69	50	50	50
338	16	M	pos	35.57	50	50	44.19
339	9	F	pos	50	50	50	50
340	16	M	pos	50	50	50	40.97
341	16	F	pos	50	50	50	38.26
342	10	F	pos	50	50	50	42.94
343	6	F	pos	41.52	50	50	50
344	15	M	pos	36.51	50	50	35.76
345	17	M	pos	50	31.08	50	50
346	8	F	pos	42.28	50	50	50
347	14	M	pos	50	50	50	37.33
348	11	M	pos	35.63	50	50	37.03
349	6	M	pos	36.92	50	50	50
350	6	M	pos	50	50	50	41.37
351	16	F	pos	50	50	50	50
352	5	F	pos	39.29	32.95	50	32.57
353	13	M	pos	50	50	50	50
354	16	F	pos	40.15	38.24	50	50
355	11	F	pos	50	50	50	50
356	16	M	neg	50	50	50	35.69
357	11	F	neg	50	50	50	35.01
358	12	F	neg	50	50	50	38.72
359	14	F	neg	50	45.56	50	36.33
360	4	F	pos	50	50	50	35.68
361	14	M	pos	50	50	50	50
362	9	F	pos	50	50	50	42.94
363	10	F	pos	50	50	50	34.94
364	7	F	neg	50	50	50	38.67
365	16	F	neg	50	50	50	39.44
366	6	F	neg	50	50	50	36.86
367	4	M	neg	32.38	50	50	33.27
368	10	M	neg	50	36.49	50	34.15
369	1	M	neg	50	50	50	35.97
370	12	M	pos	50	50	50	30.71
371	14	F	pos	50	50	50	35.89
372	11	F	pos	50	45.66	46.89	35.02
373	12	F	pos	50	50	50	50
374	8	M	pos	39.01	24.35	50	23.41
375	16	M	pos	50	50	50	50
376	17	F	pos	50	50	50	50
377	9	F	pos	36.3	50	50	48.26
378	14	M	pos	50	50	50	36.85
379	5	M	pos	50	50	43.64	37.2
380	12	M	pos	50	50	50	33.75
381	5	M	pos	50	50	50	40.18
382	15	F	pos	39.95	44.19	50	35.74
383	8	F	pos	50	38.57	50	40.29
384	15	M	pos	50	50	50	38.23
385	14	F	neg	50	50	50	37.38
386	14	F	neg	50	50	50	42.09
387	14	F	neg	50	50	50	36.11
388	15	F	neg	50	50	50	40.53
389	15	M	neg	50	50	50	38.09
390	16	F	neg	50	33.66	50	35.29
391	15	F	neg	50	50	50	37.34
392	15	F	neg	50	50	50	35.84
393	14	M	neg	50	50	50	42.36
394	17	F	neg	50	50	41.08	36.8
395	9	M	pos	50	50	50	37.41
396	9	M	neg	50	50	50	33.72
397	16	M	neg	50	50	50	38.7
398	11	F	pos	50	50	50	28.58
399	14	M	pos	50	50	50	34.02
400	11	F	neg	50	50	50	31.49
401	11	F	neg	50	50	50	38.09
402	10	M	pos	41.52	37.73	50	38.45
403	12	M	pos	40.44	50	50	36.29
404	3	F	neg	50	50	50	34.17
405	17	F	pos	50	42.78	50	50
406	4	F	pos	40.73	50	40.53	50
407	10	M	pos	33.11	50	50	50
408	6	M	pos	50	50	50	40.77
409	12	M	pos	50	36.13	50	50
410	17	M	neg	50	50	50	50
411	17	F	pos	50	50	50	50
412	17	M	neg	50	50	50	50
413	14	F	neg	44.73	50	50	50
414	10	F	neg	50	50	50	40.21
415	8	M	neg	33.52	50	50	50
416	12	F	neg	50	50	50	50
417	13	F	neg	50	30.26	50	38.51
418	12	M	neg	50	44.21	50	35.61
419	12	M	neg	50	50	50	40.44
420	10	M	neg	50	34.66	50	33.16
421	10	M	neg	40.5	47.94	49.49	35.24
422	3	F	pos	49.17	50	50	40.51
423	16	M	pos	50	39.73	50	35.09
424	10	M	pos	50	33.85	50	32.98
425	8	F	pos	50	50	50	34.16
426	14	F	pos	50	36.93	43.02	30.98
427	13	F	pos	50	50	50	34.76
428	13	M	pos	40.24	46.08	50	34.35
429	10	F	pos	38.19	50	50	35.69
430	14	F	neg	50	32.08	45	34.02
431	14	M	neg	50	50	50	31.12
432	10	F	neg	50	50	50	50
433	12	F	neg	50	28.2	50	34.27
434	13	M	neg	41.1	50	50	50
435	6	M	pos	31.28	50	41.44	39.75
436	12	F	pos	50	50	49.9	50
437	17	M	pos	50	50	50	50
438	16	M	pos	50	50	50	50
439	10	F	pos	43.52	50	50	42.22
440	17	F	pos	50	50	50	34.72
